# Supplementary material for: Trends and Missing Links in (De)Hydration Research: A Narrative Review
Source: Nutrients. 2024 May 30;16(11):1709. doi: 10.3390/nu16111709 (PMC11174495; doi:10.3390/nu16111709)
Supplement: Supplementary file 1 [file nutrients-16-01709-s001.zip]

Archive with 4 entries (4 files):
- OSF1 Supplement S1- Electronic Supplementary Material.pdf
- OSF2 Table S2 - Publication and Participant-level details.pdf
- OSF3 Table S3 - Intervention-level details.pdf
- OSF4 Table S4 - Beverages and outcomes details.pdf
